# Supplementary material for: Sustainable Return to Work for Workers with Mental Health and Musculoskeletal Conditions
Source: Int J Environ Res Public Health. 2023 Jan 6;20(2):1057. doi: 10.3390/ijerph20021057 (PMC9859362; doi:10.3390/ijerph20021057)
Supplement: Supplementary file 1 [file ijerph-20-01057-s001.zip]

Archive with 1 entries (1 files):
- ijerph-2029526-supplementary.pdf
